# Supplementary material for: Different but Not Unique: Deciphering the Immunity of the Jamaican Fruit Bat by Studying Its Viriome
Source: Viruses. 2022 Jan 25;14(2):238. doi: 10.3390/v14020238 (PMC8879847; doi:10.3390/v14020238)
Supplement: Supplementary file 1 [file viruses-14-00238-s001.zip]

Archive with 1 entries (1 files):
- viruses-1523317-supplementary.pdf
